# Supplementary material for: DeepSub: Utilizing Deep Learning for Predicting the Number of Subunits in Homo-Oligomeric Protein Complexes
Source: Int J Mol Sci. 2024 Apr 28;25(9):4803. doi: 10.3390/ijms25094803 (PMC11084820; doi:10.3390/ijms25094803)
Supplement: Supplementary file 1 [file ijms-25-04803-s001.zip › Table S1.xlsx]

## Sheet: Sheet1
Table S1: The keywords for exacting NS
label	Subunit	Specific keywords
1	Monomer	Active as a monomer','Binds DNA as a monomer','Monomer (in vitro) (PubMed:','Monomer (PubMed:','Monomer (Ref.','Monomer in solution','Monomer.','Monomer;','Monomeric in solution.','Binds DNA as monomer','Forms monomers in solution','Monomer (disintegrin)','Monomer (G-actin)'
2	Homodimer	Forms head-to-head homodimers','Forms head-to-tail homodimers','Forms homodimer in solution','Forms homodimers','Homodimer (PubMed:','Homodimer (Ref.','Homodimer (via','Homodimer in solution','Homodimer of','Homodimer,','Homodimer.','Homodimer;','Forms a homodimer','Active as a homodimer.','Acts as homodimer','Binds DNA as a homodimer','Binds DNA as homodimer','Can form homodimer','Can homodimeri…
3	Homotrimers	Forms homotrimers (PubMed:','Monomer (PubMed:','Monomer (Ref.','Homotrimer formed of','Homotrimer in solution','Homotrimer,','Homotrimer.','Homotrimer;','Can form homotrimer','Forms homotrimers','Homotrimer (PubMed:','Homotrimers of'
4	Homotetramer	Forms homotetramers','Homotetramer composed of','Homotetramer consisting of','Homotetramer formed','Homotetramer in solution','Homotetramer,','Homotetramer.','Homotetramer:','Homotetramer;','A homotetramer formed','Binds DNA as a homotetramer','Homotetramer (in vitro)','Homotetramer (MAT-I)','Homotetramer (PubMed:','Homotetramer (Ref.','Homotetramer in'
5	Homopentamer	Homopentamer (PubMed:','Homopentamer with','Homopentamer arranged in','Homopentamer.','Homopentamer;','Forms a homopentamer','Homopentamer (in vitro)','Homopentamer,'
6	Homohexamer	Homohexamer (PubMed:','Homohexamer composed of','Homohexamer in solution','Homohexamer with','Homohexamer,','Homohexamer.','Homohexamer;','Homohexameric ring arranged as','A double ring-shaped homohexamer of','Forms a homohexamer','Forms homohexameric rings','Forms homohexamers','Homohexamer (dimer of homotrimers)'
7	Homoheptamer	Homoheptamer.','Homoheptamer arranged in','Homoheptamer;'
8	Homooctamers	Forms only homooctamers','Homooctamer composed of','Homooctamer,','Homooctamer.','Homooctamer;','Homooctamer (isoform 2)','Homooctamer formed by','Homooctamer of','Homooctomer (PubMed:'
10	Homodecamer	Homodecamer.','Homodecamer;','Homodecamer composed of','Forms an asymmetric tunnel-fold homodecamer','Homodecamer,','Homodecamer consisting of','Homodecamer of','Homodecamer; composed of'
12	Homododecamer	Homododecamer (PubMed:','Homododecamer composed of','Homododecamer.','Homododecamer;'
