# Supplementary material for: DeepSub: Utilizing Deep Learning for Predicting the Number of Subunits in Homo-Oligomeric Protein Complexes
Source: Int J Mol Sci. 2024 Apr 28;25(9):4803. doi: 10.3390/ijms25094803 (PMC11084820; doi:10.3390/ijms25094803)
Supplement: Supplementary file 1 [file ijms-25-04803-s001.zip › Table S2.xlsx]

## Sheet: Sheet1
Table S2: Distribution of monomers and homo-oligomers for four model organisms
Subunits	Homo sapiens	Mus musculus	Saccharomyces cerevisiae	Escherichia coli
Monomer	0.244137	0.225434	0.232353	0.2639
Homodimer	0.584486	0.61657	0.547059	0.4501
Homotrimers	0.053518	0.052023	0.0264706	0.0499
Homotetramer	0.087192	0.077071	0.132353	0.1419
Homopentamner	0.007216	0.007707	0.00588235	0.0067
Homohexamer	0.017438	0.019268	0.0323529	0.0554
Homoheptamer	0.001804	0.001927	0	0.0055
Homooctamers	0.003608	0	0.0205882	0.01
Homodecamer	0.000601	0	0	0.0122
Homododecamer	0	0	0.00294118	0.0044
